# Supplementary material for: Two‐Color Timestamping of Gene Expression with a Chemigenetic Reporter System
Source: Chembiochem. 2025 Sep 12;26(19):e202500494. doi: 10.1002/cbic.202500494 (PMC12498184; doi:10.1002/cbic.202500494)
Supplement: Supplementary file 1 — Supplementary Material [file CBIC-26-e202500494-s001.zip]

Archive with 2 entries (2 files):
- cbic202500494-sup-0002-SuppData-S2.mp4
- cbic202500494-sup-0001-SuppData-S1.pdf
